# Supplementary material for: Comparisons of retinal vessel diameter and glaucomatous parameters between both eyes of subjects with clinically unilateral pseudoexfoliation syndrome
Source: PLoS One. 2017 Jun 23;12(6):e0179663. doi: 10.1371/journal.pone.0179663 (PMC5482447; doi:10.1371/journal.pone.0179663)
Supplement: S1 File — (XLSX) [file pone.0179663.s001.xlsx]

## Sheet: dataset
case	age	sex	logMAR(PE+)	logMAR(PE-)	Axial length(PE+)	Axial length(PE-)	IOP(PE+)	IOP(PE-)	MD(PE+)	MD(PE-)	vC/D(PE+)	vC/D(PE-)	cpRNFLT(PE+)	cpRNFLT(PE-)	mIRT(PE+)	mIRT(PE-)	CRAE(PE+)	CRAE(PE-)	CRVE(PE+)	CRVE(PE-)	ACF(PE+)	ACF(PE-)	CECD(PE+)	CECD(PE-)	medication(PE+)	medication(PE-)
1	78	f	-0.0791812	-0.0791812	22.97	22.11	19	17	-6.08	-4.94	0.774	0.683	73.5	73	75	72.5	122.757	118.748	182.677	181.881	5	4.4	2096	2227	0	0
2	76	m	0.522879	0.221849	21.55	21.66	21	19	-6.59	-8.35	0.573	0.734	106	82.5	104	92	111.858	118.451	158.753	164.265	20.6	7.6	2441	2887	4	0
3	82	m	0	0.09691	23.13	22.62	23	21	-25.36	-3.45	0.767	0.644	68	100	77.5	102.5	111.848	129.291	179.579	187.785	22.5	22.5	2111	2375	3	0
4	58	f	-0.0791812	-0.0791812	24.5	24.29	20	15	-0.8	-3.37	0.877	0.555	45.5	92.5	49.5	69	111.572	119.687	154.37	164.87	9.8	19.3	2637	2688	2	1
5	82	m	0.30103	0.154902	23.18	22.75	32	20	-20.74	-2.92	0.802	0.691	55.5	81.5	46.5	72	100.524	138.151	174.585	191.288	38	3.4	2529	2675	0	0
6	88	m	0.30103	0.39794	22.9	22.85	15	13	-13.11	-3.14	0.762	0.691	65.5	92.5	55	87	135.575	134.519	170.202	187.994	11.2	6.8	2480	2613	1	1
7	68	m	0	-0.0791812	23.63	23.71	18	12	-5.46	-6.2	0.705	0.58	84.5	83.5	72	74	119.857	126.243	186.403	178.54	9	5.7	2565	2499	3	0
8	65	f	0	0	23.58	23.35	39	21	-20.96	-1.83	0.826	0.568	62.5	90.5	56.5	87	106.809	118.232	173.52	172.884	7	5.2	2358	2737	0	0
9	79	m	0.823909	0.09691	23.58	23.52	27	13	-28.26	-4.99	0.858	0.626	29	62.5	45.5	89	103.06	111.92	158.863	168.728	16.5	12.6	2293	2801	3	3
10	55	m	-0.0791812	-0.0791812	23.68	23.65	29	20	-1.81	0.07	0.639	0.584	88.5	91	88.5	97	129.294	138.258	195.163	207.131	6.6	5.1	2494	2454	0	0
11	81	f	0.69897	0.69897	23.74	26.26	31	13	-9.61	-9.18	0.791	0.538	65.5	99.5	71	74.5	103.962	111.635	156.662	163.532	23.8	11.1	2278	2896	2	2
12	78	m	0.522879	0	24.51	24.28	24	12	-30.94	0.51	0.875	0.669	65	100.5	60.5	93.5	106.583	125.413	181.016	201.423	28.8	7	2033	2344	3	0
13	75	m	-0.0791812	0.0457575	24.16	24.26	27	21	-17	-26.69	0.796	0.781	55.5	59	56.5	52	102.028	106.241	165.929	169.903	63.3	7.1	2030	2121	5	5
14	76	f	0.39794	0.154902	23.71	23.16	23	21	-3.81	-0.15	0.643	0.51	95	98	98.5	101.5	102.023	107.247	146.634	160.877	9.2	7.7	2520	2606	0	0
15	68	f	-0.0791812	-0.0791812	24.17	24.11	23	16	-14.63	-1.41	0.799	0.615	61	97	53	86.5	134.157	137.597	192.657	196.964	6	2.4	2510	2613	2	2
16	77	f	0.0457575	0.09691	22.62	22.68	25	19	-24.62	-4.13	0.851	0.574	49.5	75	56	66.5	96.0239	117.133	174.427	187.405	12.6	11.9	2453	2361	3	3
17	76	m	0.522879	0	23.19	23.19	25	12	-26.88	-3.6	0.893	0.473	65.5	84.5	75	94	104.224	134.419	196.65	210.251	16	8.9	2543	2026	3	0
18	52	m	0	-0.0791812	25.47	25.21	44	21	-13.92	1.08	0.797	0.589	50.5	99	49.5	103	112.785	124.645	165.641	177.365	23.7	5.9	2568	2765	3	2
19	79	f	0.522879	0.30103	22.17	21.86	16	12	-1.62	-1.09	0.651	0.653	92.5	98	96.5	103	125.709	129.381	169.215	170.745	14.1	28.1	2596	2649	1	0
20	68	f	0.823909	0.154902	31.13	29.75	25	17	-18.04	-7.32	0.619	0.592	46.5	65.5	60.5	59	118.779	113.68	188.803	183.491	7.1	8	2288	2554	1	1
21	79	f	3	0.154902	23.8	23.38	11	17	-20.21	-0.42	0.742	0.582	65.5	95	68	92.5	120.364	124.225	157.741	161.555	42.6	12.9	2748	2630	2	1
22	84	m	0.30103	0.154902	24.3	23.49	27	13	-21.37	-10.98	0.806	0.681	37.5	80.5	27.5	64.5	112.815	113.766	157.497	139.848	159.9	13.5	2373	2836	4	3
23	76	f	-0.0791812	-0.176091	23.42	23.29	16	16	-16.01	-1.95	0.818	0.54	63.5	95	62	94	119.561	127.215	164.64	191.16	10	4.9	2147	2203	3	1
24	66	f	0.09691	-0.0791812	25.17	24.92	30	16	-4.1	-0.82	0.631	0.589	64.5	91	61.5	88.5	124.71	128.568	171.729	168.758	7.9	5.2	2327	2426	4	0
25	73	f	-0.0791812	-0.0791812	22.42	21.52	29	18	-23.64	-1.52	0.712	0.419	41.5	103	52	96.5	117.538	121.13	161.586	181.143	20.7	8.6	2627	2791	3	3
26	53	f	0.0457575	-0.0791812	26.4	26.14	45	26	-16.08	-4.14	0.729	0.544	65	86.5	66	93	124.092	135.745	188.256	194.74	14.1	12.5	2699	2846	3	3
27	74	f	0.09691	0	23.76	23.17	42	13	-25.03	-8.64	0.818	0.543	54.5	113	50.5	84	115.048	142.177	198.736	202.643	7	7	2435	2626	4	0
28	78	f	0.30103	0.221849	24.02	25.3	23	16	-27.44	-4.35	0.846	0.531	46	88	48	71	127.158	144.902	148.22	158.83	18.3	20.3	2327	2632	3	0
29	74	f	0	-0.0791812	23.38	23.17	22	18	-8.87	-2.85	0.588	0.477	69	100.5	75	91	133.386	135.397	172.563	177.247	17.3	8.9	2094	2160	2	1
30	75	f	-0.0791812	-0.0791812	22.25	22.05	25	16	-20.7	2.36	0.788	0.574	43.5	108.5	60	95	121.324	127.883	165.531	181.406	8.7	3.6	2658	2896	4	1
